# Supplementary material for: CXCR3 Expression and Genome-Wide 3′ Splice Site Selection in the TCGA Breast Cancer Cohort
Source: Life (Basel). 2021 Jul 26;11(8):746. doi: 10.3390/life11080746 (PMC8398780; doi:10.3390/life11080746)
Supplement: Supplementary file 1 [file life-11-00746-s001.zip]

Archive with 1 entries (1 files):
- life-1288481-supplementary.pdf
